# Supplementary material for: Plasma HMGB1 as a Potential Biomarker Reflecting the Clinical Outcome in Chronic Heart Failure Patients
Source: J Clin Med. 2026 Feb 2;15(3):1159. doi: 10.3390/jcm15031159 (PMC12898523; doi:10.3390/jcm15031159)
Supplement: Supplementary file 1 [file jcm-15-01159-s001.zip]

Archive with 1 entries (1 files):
- jcm-4109902-supplementary.doc
